# Supplementary material for: Episodes of fast crystal growth in pegmatites
Source: Nat Commun. 2020 Oct 5;11:4986. doi: 10.1038/s41467-020-18806-w (PMC7536386; doi:10.1038/s41467-020-18806-w)
Supplement: Supplementary file 4 — Supplementary Data 1 [file 41467_2020_18806_MOESM4_ESM.xlsx]

## Sheet: STWF-1
All concentrations in ppm
	Distance (mm)	0	0.907906	1.81479	2.63395	3.45004	4.26818	5.17302	5.99218	6.82459	7.63049	8.4221
Element		07-STWF-1	08-STWF-1	09-STWF-1	10-STWF-1	11-STWF-1	12-STWF-1	13-STWF-1	14-STWF-1	15-STWF-1	16-STWF-1	17-STWF-1
Na	Na23	166.482	14.3282	58.9901	21.1853	21.0751	19.2682	25.5681	24.6817	13.2562	48.3343	51.9546
Mg	Mg25	293.872	33.2987	100.037	41.4561	49.6555	32.9922	49.0545	45.5066	87.341	227.297	435.52
Al	Al27	2534.77	340.307	112.545	67.7344	89.5725	110.742	366.171	657.61	540.457	1285.44	1450.71
Si	Si30	464756	466996	467174	467065	467245	467222	466683	466725	466735	466080	465925
P	P31	20.8283	14.1106	11.8547	15.2781	11.416	19.0258	9.51827	13.1863	26.3286	18.6441	29.8223
K	K39	98.1152	10.1161	44.4459	44.3332	8.73144	9.48678	8.09928	12.2908	9.10069	31.1386	26.1513
Ca	Ca44	246.402	34.2142	113.313	263.692	127.036	122.23	28.5008	126.248	271.945	194.656	198.965
Ti	Ti48	15.6871	2.42477	11.2449	2.83498	2.458	28.3584	3.44187	3.01217	7.98681	6.59849	16.2682
Ti	Ti49	78.8906	6.9728	20.3553	15.4256	7.66862	18.2761	9.54099	4.22569	26.0138	17.8681	34.1261
Mn	Mn55	8.2852	1.35975	1.08114	1.31067	0.41079	3.1488	1.24213	0.847983	1.38828	4.53702	3.39659
Fe	Fe57	197.786	168.613	41.4195	164.886	16.5765	29.1061	647.843	39.4413	51.7773	74.0958	84.9858
Ni	Ni60	7.62825	6.28603	4.2852	2.85565	6.57409	0.150816	1.60398	12.9801	21.4655	3.86758	38.9194
Zn	Zn66	13.1216	6.59724	5.82008	8.24268	BDL	10.0206	5.12701	BDL	9.2547	9.4343	24.0518
Ge	Ge73	4.68049	2.30756	12.8503	13.2139	9.87979	8.34882	BDL	2.04553	BDL	4.2989	7.39202
Ge	Ge74	4.30072	0.958876	7.64015	9.65751	7.35497	6.96593	1.13485	3.75838	3.90699	2.97276	6.19548
Zr	Zr91	8.14908	1.12566	6.01734	4.00456	1.72676	2.27698	3.31242	2.75353	12.0004	8.4892	15.4092
	Errors (3 SE)
Element		07-STWF-1	08-STWF-1	09-STWF-1	10-STWF-1	11-STWF-1	12-STWF-1	13-STWF-1	14-STWF-1	15-STWF-1	16-STWF-1	17-STWF-1
Na	Na23	49.9794	6.34084	12.7064	3.76284	6.64816	5.9423	4.69548	10.0654	4.29472	11.1387	15.1218
Mg	Mg25	85.5571	11.204	22.5183	6.81141	11.1713	6.85637	12.2722	10.6036	21.4388	123.16	122.617
Al	Al27	52.6334	11.2101	3.55443	6.66327	7.45963	12.1736	41.2854	53.1062	40.5455	211.456	115.923
Si	Si30	0	0	0	0	0	0	0	0	0	0	0
P	P31	4.58707	3.71463	4.25732	7.32921	4.5026	5.4703	4.01195	2.67876	6.33699	7.62116	11.6284
K	K39	20.037	3.23187	12.4723	13.8773	2.16873	1.6335	3.64249	2.98314	1.69717	19.7658	5.91835
Ca	Ca44	74.8683	0	36.2185	112.484	33.8177	24.1663	7.93391	17.5764	54.2082	76.4541	36.8289
Ti	Ti48	7.68247	0.707715	3.0408	0.516917	0.730091	6.79224	1.00555	0.749335	5.62368	3.61708	6.1706
Ti	Ti49	25.5016	2.94546	6.91632	3.1713	3.65613	6.28415	2.46691	1.1668	8.73568	5.3066	12.0012
Mn	Mn55	2.50229	0.42669	0.271856	0.26012	0.143151	0.690641	0.363717	0.389953	0.545801	3.17498	0.81542
Fe	Fe57	67.545	105.658	14.6447	51.5808	2.11025	6.52737	179.367	12.8046	14.3196	32.7735	34.4261
Ni	Ni60	BDL	3.06851	1.20669	0.662846	2.75928	0.0262519	0.471862	4.59244	7.34051	1.1225	12.3254
Zn	Zn66	5.06709	1.87427	BDL	1.67613	BDL	3.3543	1.60546	BDL	2.70453	3.60548	15.9207
Ge	Ge73	1.0333	0.757693	3.46739	3.06578	1.90187	2.38443	BDL	0.259498	BDL	0.68781	1.2883
Ge	Ge74	1.36547	0.265658	2.89816	2.05418	2.97915	1.66261	0.338073	0.96941	0.662374	0.946697	1.49635
Zr	Zr91	2.05438	0.385157	1.71145	1.3868	0.600106	0.741253	0.806847	1.57	4.52635	4.58705	4.3878
BDL: below detection limit

## Sheet: STWF-2
All concentrations in ppm
	Distance (mm)	0	1.213	1.944	2.638	3.348	4.345	5.342	6.453	7.343	8.352	9.348	10.348	11.338	12.339	13.346	14.334
Element		18-STWF-2	19-STWF-2	20-STWF-2	21-STWF-2	22-STWF-2	24-STWF-2	25-STWF-2	26-STWF-2	27-STWF-2	28-STWF-2	29-STWF-2	30-STWF-2	31-STWF-2	32-STWF-2	33-STWF-2	34-STWF-2
Na	Na23	10.3824	36.0055	43.1538	17.1582	18.9318	13.6517	80.2998	25.7342	16.1708	44.783	16.071	21.7902	36.2905	38.6581	28.4441	14.6372
Mg	Mg25	23.5402	53.0978	115.384	49.1551	91.6977	7.48498	95.3299	30.8263	62.0946	62.7747	260.932	31.4315	138.578	84.6932	78.4274	37.217
Al	Al27	275.873	59.8243	122.068	73.8702	93.9378	95.5156	137.118	96.8845	110.115	129.447	88.5551	111.015	124.259	140.897	95.0707	104.138
Si	Si30	467161	467201	467078	467257	467265	467267	466994	467086	467251	467100	467106	467240	466901	467172	467216	467231
P	P31	4.77946	21.4101	14.4441	10.9737	24.9776	17.1044	23.7058	21.8398	6.28322	25.2451	11.7386	19.3421	33.6289	29.3374	19.9689	20.4513
K	K39	3.47439	13.2633	17.2717	8.61691	9.17792	10.108	18.712	11.1167	5.5488	20.1608	10.5561	7.77769	28.2666	20.9292	8.82283	7.39658
Ca	Ca44	25.4227	190.219	229.494	133.196	92.5164	90.431	300.243	82.6667	74.0706	221.631	154.527	85.6621	243.555	107.793	135.891	123.884
Ti	Ti48	0.666537	26.9733	7.23835	2.87687	1.99044	1.17943	6.76652	2.30269	5.48995	7.67393	11.0738	4.34692	9.73329	2.8609	8.7544	1.09687
Ti	Ti49	6.19827	63.6561	9.98336	48.5294	6.32978	4.96425	20.2029	14.686	8.24834	34.4192	24.063	4.97545	22.8782	12.3398	8.7007	10.3102
Mn	Mn55	0.196371	0.585691	1.0159	0.784906	1.27116	0.449509	1.03826	0.520132	0.718513	1.47093	0.643281	0.897969	1.62034	1.26872	1.01152	0.827255
Fe	Fe57	8.23138	43.2751	103.661	16.1366	15.9711	16.8435	103.517	310.809	40.6268	59.4584	221.563	38.015	376.421	53.5252	39.0797	28.5045
Ni	Ni60	1.34768	10.424	6.59578	2.77334	5.14039	6.83658	8.78665	6.59898	4.07628	17.7909	3.34344	11.7628	13.8501	9.46125	10.2508	5.32381
Zn	Zn66	BDL	BDL	6.66645	4.52111	8.15262	BDL	11.4873	2.57607	2.90979	12.9388	6.35832	12.208	109.577	BDL	6.05127	6.283
Ge	Ge73	BDL	11.3767	13.9788	11.1609	9.98367	9.05698	13.9182	9.38934	8.05598	14.5076	8.04594	12.7759	15.0336	14.939	11.9351	12.0282
Ge	Ge74	1.21119	9.37338	8.89915	9.16924	8.36894	6.73203	6.05679	6.55924	6.79759	5.54135	8.4483	6.73373	6.62909	6.66613	6.59984	5.55591
Zr	Zr91	0.584248	6.42523	9.37637	2.31534	2.88821	2.94782	BDL	1.97103	1.24662	4.24751	5.46343	3.90528	4.91917	11.5339	2.4295	2.32378
	Errors (3 SE)
Element		18-STWF-2	19-STWF-2	20-STWF-2	21-STWF-2	22-STWF-2	24-STWF-2	25-STWF-2	26-STWF-2	27-STWF-2	28-STWF-2	29-STWF-2	30-STWF-2	31-STWF-2	32-STWF-2	33-STWF-2	34-STWF-2
Na	Na23	3.11691	15.934	9.29526	3.04755	5.97205	4.21017	14.7467	10.4946	5.239	10.3203	4.67759	7.09763	13.7131	12.1446	7.1276	4.17195
Mg	Mg25	6.85342	17.8658	25.9729	8.07638	20.6298	1.55551	23.8491	7.1829	15.2418	34.0141	73.4633	6.8149	35.0749	25.614	15.199	12.5528
Al	Al27	5.72838	1.97069	3.85519	7.26687	7.82317	10.4998	15.4599	7.82405	8.26092	21.2941	7.07624	10.5417	15.6211	31.4952	15.217	14.3189
Si	Si30	0	0	0	0	0	0	0	0	0	0	0	0	0	0	0	0
P	P31	1.05259	5.63622	5.18724	5.26431	9.85148	4.91784	9.99198	4.43669	1.5123	10.3194	4.57712	6.93913	11.2732	7.0948	8.83462	6.31307
K	K39	0.709538	4.23733	4.84675	2.6973	2.27962	1.74046	8.41533	2.69817	1.03479	12.7974	2.38898	2.09827	5.97086	5.52988	2.67088	1.68438
Ca	Ca44	7.72456	0	73.3534	56.8179	24.6283	17.8793	83.58	11.5089	14.7649	87.0493	28.6034	24.5092	38.5313	33.3023	52.0885	32.2064
Ti	Ti48	0.326424	7.87266	1.95737	0.524554	0.591213	0.28249	1.97685	0.572839	3.86559	4.2066	4.20032	1.51199	4.0235	0.947764	6.73148	0.484198
Ti	Ti49	2.00361	26.8897	3.39214	9.97703	3.01782	1.70694	5.22364	4.05509	2.76987	10.2221	8.46229	2.48238	9.8971	2.41178	1.91464	10.0872
Mn	Mn55	0.0593079	0.18379	0.255451	0.155774	0.44297	0.0985929	0.30402	0.239188	0.282483	1.02935	0.154433	0.415435	0.319093	0.324942	0.293508	0.279732
Fe	Fe57	2.81106	27.1173	36.6513	5.04797	2.03318	3.77734	28.6605	100.904	11.2358	26.2992	89.7509	20.7496	58.9791	13.9622	12.5641	9.71044
Ni	Ni60	BDL	5.08847	1.85733	0.64374	2.15752	1.19001	2.58488	2.33476	1.39396	5.16351	1.05884	3.16985	7.65101	4.34372	3.13587	3.02893
Zn	Zn66	BDL	BDL	BDL	0.919357	2.89923	BDL	3.59711	0.639483	0.850336	4.94477	4.20878	BDL	46.3438	BDL	2.39336	2.00433
Ge	Ge73	BDL	3.73555	3.77189	2.58946	1.92186	2.58668	2.14974	1.19114	0.925428	2.32117	1.40227	4.38033	3.24371	7.17094	2.07739	1.88436
Ge	Ge74	0.384549	2.59691	3.37574	1.95033	3.38986	1.60679	1.80433	1.69184	1.15243	1.76468	2.04046	1.61941	2.4716	1.58052	0.847162	1.18904
Zr	Zr91	0.147288	2.19846	2.66683	0.801813	1.00374	0.959643	BDL	1.12384	0.470204	2.2951	1.55572	1.13976	2.3954	4.43119	0.504085	0.70655
BDL: below detection limit

## Sheet: STWC-1
All concentrations in ppm
	Distance (mm)	0	0.5	1	1.508	2.001	2.503	2.947	3.507	4.01	4.502
Element		07-STWC-1	09-STWC-1	10-STWC-1	11-STWC-1	12-STWC-1	13-STWC-1	14-STWC-1	15-STWC-1	16-STWC-1	17-STWC-1
Na	Na23	46.7677	11.8711	19.6873	21.181	49.3775	23.6109	17.4206	48.6597	41.7361	30.6002
Mg	Mg25	79.9344	56.1349	49.6236	50.813	31.2863	88.5367	86.1365	134.122	89.2647	106.204
Al	Al27	2028.17	165.729	102.196	109.59	133.407	120.964	103.796	936.838	1052.93	1013.9
Si	Si30	465299	467182	467123	467167	467207	466732	467111	465864	466138	466000
P	P31	97.7464	20.447	19.2036	33.8915	16.3873	43.0391	21.31	53.3501	36.4179	48.6959
K	K39	22.4978	8.68728	10.2453	12.5062	15.3617	354.546	18.2375	33.3258	18.4842	69.901
Ca	Ca44	366.031	94.0451	247.513	104.905	69.868	461.337	212.659	899.975	342.824	589.21
Ti	Ti49	48.764	36.2869	28.5821	17.9763	12.8782	31.7299	31.8319	51.8641	47.2706	52.3417
Mn	Mn55	2.3014	1.01666	0.894652	1.36457	0.12655	2.02257	2.09344	33.0303	2.03491	4.62907
Fe	Fe57	104.128	54.4523	68.4175	137.187	40.1559	133.569	119	175.394	176.189	158.121
Ni	Ni60	18.3068	2.19979	3.19946	11.5705	0.724323	19.5708	19.7852	38.3785	32.853	14.743
Cu	Cu63	1.42637	0.428966	0.646953	0.429755	0.449967	1.17449	2.00406	3.2227	1.21323	3.1469
Zn	Zn66	18.8433	6.32593	10.5428	13.0856	4.54525	9.03006	#VALUE!	40.1654	22.7487	#VALUE!
Ge	Ge73	10.6	5.23933	10.0804	8.73357	7.87408	7.32962	13.1881	9.14866	8.36039	9.41227
Ge	Ge74	7.37237	3.0442	5.20593	4.35872	4.2643	10.9227	20.2918	10.9775	8.47912	8.67193
Zr	Zr91	9.87348	4.53031	5.42822	10.5331	2.54694	10.5159	5.10465	11.8555	8.76187	7.26411
	Errors (3 SE)
Element		07-STWC-1	09-STWC-1	10-STWC-1	11-STWC-1	12-STWC-1	13-STWC-1	14-STWC-1	15-STWC-1	16-STWC-1	17-STWC-1
Na	Na23	6.67576	3.23042	3.22621	5.82486	22.7912	3.85806	4.19568	21.1674	24.6078	5.38404
Mg	Mg25	18.9877	11.7588	11.4123	10.4212	7.92607	15.7324	22.1918	27.5445	19.9218	26.7303
Al	Al27	56.3431	59.6076	5.60855	6.21345	14.2911	9.86558	9.97033	60.237	56.2946	40.884
Si	Si30	0	0	0	0	0	0	0	0	0	0
P	P31	42.6912	4.27011	4.38959	14.8932	7.64278	18.1969	3.90176	12.957	12.1822	9.86499
K	K39	3.63825	1.33792	1.50875	3.92432	3.82087	341.871	3.86709	7.90218	6.47129	#DIV/0!
Ca	Ca44	180.37	16.9996	42.0911	45.8793	22.6303	124.073	90.9883	763.108	70.0907	134.484
Ti	Ti49	9.88373	10.0458	13.3597	11.2402	2.9468	8.03452	6.92333	19.2469	10.8805	21.073
Mn	Mn55	0.582166	0.292234	0.240154	0.558706	0.0833925	0.869136	0.618361	28.5861	0.478815	2.35124
Fe	Fe57	24.8519	11.3151	16.2315	34.0057	11.0712	42.3028	26.8766	52.7617	39.646	35.9954
Ni	Ni60	5.6844	0.821619	1.07482	1.4669	#DIV/0!	6.44686	6.70985	12.4815	9.45081	4.27625
Cu	Cu63	0.694347	0.110522	0.422777	0.167008	0.126519	0.0762612	0.698811	0.904347	0.415118	0.686295
Zn	Zn66	8.35275	1.70947	4.49598	4.10261	1.49433	3.8121	#VALUE!	28.6466	8.2	#VALUE!
Ge	Ge73	1.68494	1.02978	1.55888	1.35997	1.13383	1.49162	1.98329	2.23269	2.40007	2.39866
Ge	Ge74	2.01242	0.356957	1.00691	0.616801	1.04423	2.53163	14.4772	2.69182	1.62963	5.45761
Zr	Zr91	2.4054	1.19288	2.8408	2.82175	0.751474	3.66248	1.22196	5.90643	2.59762	1.72023
BDL: below detection limit

## Sheet: STWC-2
All concentrations in ppm
	Distance (mm)	13.277	12.626	11.9	11.201	10.504	9.775	9.172	8.405	7.702	7.011	6.305	5.597	4.899	4.197	3.497	2.8	2.1	1.4	0.7	0
Element		18-STWC-2	19-STWC-2	20-STWC-2	21-STWC-2	22-STWC-2	23-STWC-2	24-STWC-2	25-STWC-2	26-STWC-2	27-STWC-2	28-STWC-2	29-STWC-2	30-STWC-2	31-STWC-2	32-STWC-2	33-STWC-2	34-STWC-2	35-STWC-2	36-STWC-2	37-STWC-2
Na	Na23	51.0427	86.1086	33.0915	16.9759	16.0533	21.0224	24.4525	43.571	21.15	46.4543	24.3536	32.9301	18.786	44.6406	28.8363	59.1004	30.8032	12.985	13.5834	44.1332
Mg	Mg25	79.17	217.201	95.8177	38.409	48.2924	49.0188	34.7044	28.9613	16.0875	117.213	136.806	135.39	56.3969	124.642	71.9792	220.769	65.567	21.3442	38.8525	220.093
Al	Al27	1888.69	1416	1833.36	433.871	138.817	86.9112	126.112	140.775	105.567	174.336	116.869	162.927	100.969	159.273	147.153	189.831	154.295	133.968	2162.79	1878.56
Si	Si30	465105	465426	465318	466882	467047	467202	467086	467093	467185	466547	467037	466854	467162	467006	466736	467038	467117	467210	465274	465340
P	P31	63.552	67.2972	32.9155	11.938	32.465	11.5752	8.19079	24.1267	12.847	39.0727	30.7322	48.8579	21.9393	49.8505	36.9815	42.9277	29.9522	16.6822	22.0249	82.4549
K	K39	26.1949	49.4632	26.1252	21.3609	13.7087	16.9739	12.2677	8.50184	10.7903	15.4022	14.6575	44.107	11.7409	21.7804	43.3585	38.2533	15.1101	9.27437	8.62962	42.56
Ca	Ca44	762.794	711.97	571.512	122.359	332.414	121.042	284.552	229.373	167.633	726.038	353.01	496.697	216.515	194.293	648.388	123.378	144.036	100.706	321.111	428.73
Ti	Ti49	42.8718	113.355	59.9945	44.049	30.4037	33.0367	62.6869	32.3193	9.77764	95.2031	37.6621	29.6234	30.2608	76.2701	22.4777	83.9154	22.381	18.7778	17.6554	56.1098
Mn	Mn55	3.78052	2.7841	1.98457	1.7761	2.44876	0.810853	2.49667	1.50321	1.25338	2.81324	2.79654	2.82057	1.57073	5.78382	2.57324	132.196	1.18351	0.70677	1.47597	6.55147
Fe	Fe57	193.557	350.695	146.188	110.821	50.3182	89.5541	47.7093	58.467	46.3	366.968	67.3601	110.048	39.9845	200.939	169.919	149.379	99.4497	44.6745	45.4918	172.92
Ni	Ni60	23.8977	49.2242	15.3295	11.8042	9.39266	8.17966	15.3309	10.8183	10.3467	23.2543	27.1511	16.7647	0.906798	25.9074	15.9825	21.0824	10.4943	6.50135	6.50022	13.1733
Cu	Cu63	BDL	1.79609	2.03866	1.09728	0.972768	0.857566	1.1363	0.802195	0.882783	2.08356	3.0597	2.16284	1.57785	0.675716	1.28739	3.47622	1.40016	0.345606	1.0912	3.61969
Zn	Zn66	26.7536	40.4938	BDL	19.7638	32.2618	8.30619	11.2918	18.9883	21.8246	79.0155	57.9185	BDL	8.74846	29.7835	24.314	37.9223	17.1251	5.6148	BDL	31.8906
Ge	Ge73	15.4344	10.5721	8.10687	8.73473	9.3144	7.6417	8.66362	8.62994	7.1948	11.908	11.3086	15.5084	8.5017	19.8827	17.2653	13.5013	9.06133	6.24808	9.20046	14.1648
Ge	Ge74	14.4398	10.6516	7.85694	5.47764	6.56185	3.5332	6.75724	5.74067	4.04152	6.7301	7.53543	4.9607	7.22987	12.6759	6.48088	5.71361	7.52252	2.11096	5.36745	10.2684
Zr	Zr91	14.4163	26.9184	11.1967	12.6031	13.5569	2.18345	4.66454	10.7422	6.79866	14.9659	18.2797	18.6493	14.0728	17.4286	15.5229	9.86145	8.32682	3.14083	8.47401	63.6959
	Errors (3 SE)
Element		18-STWC-2	19-STWC-2	20-STWC-2	21-STWC-2	22-STWC-2	23-STWC-2	24-STWC-2	25-STWC-2	26-STWC-2	27-STWC-2	28-STWC-2	29-STWC-2	30-STWC-2	31-STWC-2	32-STWC-2	33-STWC-2	34-STWC-2	35-STWC-2	36-STWC-2	37-STWC-2
Na	Na23	15.3235	38.1068	7.12785	3.01518	5.06405	6.48329	4.4906	17.7686	6.85216	10.7054	7.08831	10.7262	7.09868	14.024	7.22588	16.845	5.8126	2.45747	2.46266	8.52608
Mg	Mg25	23.0493	73.0812	21.5685	6.31076	10.8646	10.187	8.68217	6.74833	3.94884	63.5109	38.5165	29.355	14.2744	37.6958	13.9494	74.4625	19.6822	8.34218	16.6507	76.7832
Al	Al27	39.2179	46.6448	57.9014	42.6814	11.5608	9.55395	14.219	11.3685	7.91971	28.6785	9.33871	15.4712	12.6932	35.6028	23.5533	26.1015	11.6089	4.26463	206.037	139.866
Si	Si30	0	0	0	0	0	0	0	0	0	0	0	0	0	0	0	0	0	0	0	0
P	P31	13.9962	17.716	11.8208	5.7269	12.8046	3.32811	3.45242	4.90127	3.09211	15.9717	11.9832	17.5281	7.35457	12.0556	16.3613	13.2513	8.07166	3.78906	4.98738	16.3372
K	K39	5.3495	15.8024	7.33118	6.68647	3.40498	2.92268	5.51717	2.0635	2.01226	9.7768	3.31718	11.8992	2.48008	5.75477	13.1257	8.71119	5.63861	2.12775	2.5247	11.4799
Ca	Ca44	231.772	0	182.673	52.1952	88.4901	23.9315	79.2122	31.9335	33.4151	285.163	65.343	142.112	34.2534	60.0259	248.534	32.0749	31.7622	12.3309	0	96.3932
Ti	Ti49	20.9957	33.0848	16.2235	8.03167	9.03067	7.91275	18.3141	8.04004	6.88464	52.1872	14.2854	10.3039	12.5091	25.2669	17.2837	37.0434	5.6744	4.99826	6.6884	11.3601
Mn	Mn55	1.22206	1.17606	0.674315	0.365144	1.16748	0.278808	0.645537	0.415066	0.420897	0.835498	0.983464	1.40725	0.679498	1.13044	0.566255	129.337	0.437204	0.22428	0.814956	2.18983
Fe	Fe57	58.458	110.048	36.7595	21.9938	17.5348	19.6423	13.9701	26.8866	18.2028	256.802	16.1712	50.9125	7.87411	51.4641	49.3046	50.5117	32.4987	11.1175	14.34	50.9746
Ni	Ni60	8.1612	30.8452	5.42006	3.69268	1.19572	1.83438	4.24462	3.51214	2.86149	10.2857	10.9984	9.15063	0.142081	6.75802	5.13834	7.18199	6.36486	3.89458	1.73696	0.630894
Cu	Cu63	BDL	0.87676	0.574075	0.254698	0.40829	0.149273	0.334278	0.283821	0.301884	0.604718	0.96898	0.582844	0.871625	0.310225	0.393832	1.97776	0.342759	0.206471	0.242326	0.861698
Zn	Zn66	10.3313	11.5042	BDL	4.01892	11.4729	2.78043	3.53587	4.71365	6.37786	30.1971	38.3382	BDL	3.70002	6.71339	9.61654	12.0975	6.91647	2.0837	BDL	13.0452
Ge	Ge73	3.40742	3.47135	2.18748	2.02657	1.79303	2.18247	1.33814	1.0948	0.826501	1.90525	1.97089	5.31721	1.83437	9.544	3.00515	2.11514	1.86508	1.03869	2.29077	2.68466
Ge	Ge74	4.58459	2.95105	2.9804	1.16511	2.6579	0.843296	2.01299	1.48071	0.685182	2.14325	1.81998	1.19301	2.6956	3.00541	0.831892	1.22279	1.5156	0.685942	1.23673	4.7451
Zr	Zr91	3.63433	9.21043	3.18458	4.36451	4.71147	0.710805	1.1362	6.12498	2.56435	8.08667	5.20519	5.44282	6.85278	6.69585	3.22078	2.9984	1.84364	0.509317	3.84777	N/A
BDL: below detection limit

## Sheet: Transect A
All concentrations in ppm
		Li	Na	Mg	Al	Si	P	K	Ti	Zn	Ga	Ge	Ge
Distance (mm)	time(s)	Li7	Na23	Mg25	Al27	Si30	P31	K39	Ti49	Zn66	Ga69	Ge73	Ge74		Error	1 SD
0	0	6.0694	8.71235	5.55904	58.3621	467144	49.8974	BDL	0.663347	BDL	BDL	11.6976	12.6174		Li7	0.482823
0.0162	1.8	6.04557	22.867	0.676007	175.535	467144	17.2616	BDL	1.36958	1.07261	0.0143692	9.42941	10.5468		Na23	0.479225
0.0324	3.6	5.61613	16.2255	105.347	32.9731	467144	13.7616	BDL	0.89065	0.629087	0.0255023	6.02596	7.46524		Mg25	0.442892
0.0495	5.5	14.6642	44.552	125.878	36.2971	467144	17.4249	2.14285	21.0771	2.56771	BDL	8.0262	8.67996		Al27	0.147638
0.0657	7.3	10.5005	7.03072	545.844	131.938	467144	13.8939	BDL	1.6557	4.34967	0.394359	9.27649	9.70547		P31	0.540134
0.0828	9.2	7.90599	56.2716	9.40964	43.5539	467144	11.8727	BDL	49.0946	BDL	0.10309	8.13741	7.5457		K39	0.477764
0.099	11	356.689	16.3774	890.057	48.7117	467144	15.1801	753.529	BDL	34.9758	1.46068	10.2035	11.5099		Ti49	0.571064
0.1152	12.8	9.04963	1012.96	619.464	160.193	467144	24.7451	BDL	91.3791	40.2003	0.149334	7.45081	8.03698		Fe57	0.549322
0.1323	14.7	13.1634	1353.93	662.453	53.3062	467144	31.0722	0.588789	38.2233	15.0374	1.00597	7.97549	9.54235		Zn66	0.548714
0.1485	16.5	5.59981	287.309	819.308	75.3278	467144	32.136	10.6869	95.4807	11.3211	0.27805	6.04858	7.96081		Ga69	0.56
0.1656	18.4	11.4167	8.27047	960.666	293.533	467144	18.0559	21.1966	32.3515	24.3147	0.0843251	12.9789	10.6291		Ge73	0.355152
0.1818	20.2	11.1348	25.0637	125.401	83.6212	467144	16.7506	66.8466	16.0435	21.3221	0.385964	13.1314	8.93966		Ge74	0.455306
0.198	22	10.0021	39.6406	174.611	107.21	467144	16.629	3.9696	17.9155	15.6188	0.075461	6.28023	9.54871
0.2151	23.9	9.11462	14.356	717.357	90.8501	467144	13.467	650.508	10.9048	15.4305	0.416131	10.4104	13.3228
0.2313	25.7	10.4883	2.42063	144.14	89.0922	467144	13.2792	12.7532	2.67281	3.09984	0.0139729	10.7323	9.60674
0.2475	27.5	10.3951	176.742	354.269	148.707	467144	38.8995	9.99244	2.76774	6.07546	0.0198231	10.7043	10.5463
0.2646	29.4	12.9395	35.0857	281.925	91.0303	467144	16.3122	5.0447	35.3224	5.76723	0.0210205	10.7067	10.5482
0.2808	31.2	9.70633	2504.26	159.185	63.0261	467144	10.3555	1631.99	32.9728	4.77679	0.126653	10.4639	10.992
0.2979	33.1	13.4584	64.3072	225.167	80.5898	467144	27.3023	15.3768	28.1836	5.53908	BDL	16.4949	10.4382
0.3141	34.9	7.07025	5.95384	1137.04	72.3798	467144	12.8542	2.01373	10.8976	8.20019	0.0396416	11.5993	10.9187
0.3303	36.7	9.01683	681.496	1042.06	276.815	467144	12.028	14.4199	9.84738	4.14962	0.123182	12.9894	11.6631
0.3474	38.6	9.76916	21.0437	124.604	74.9624	467144	11.9472	3.47267	7.53584	2.14554	0.0639058	10.4793	12.0408
0.3636	40.4	9.44778	8.2669	443.058	88.4308	467144	14.0571	5.50594	10.5836	9.02053	0.0543697	10.9567	11.6287
0.3807	42.3	10.6514	316.395	65.4435	43.2018	467144	15.6547	BDL	4.20062	11.7309	0.0648849	12.1001	14.2151
0.3969	44.1	11.7747	5.20681	676.067	94.9681	467144	19.798	1.63606	9.53247	6.24105	1.29162	12.755	13.2401
0.4131	45.9	5.43807	6.95675	1174.77	39.8522	467144	13.8861	6.18752	8.89746	4.85977	0.085867	13.2138	11.5378
0.4302	47.8	3.75858	27.4475	158.383	122.096	467144	10.125	4.64282	19.7882	32.5626	0.445944	8.00662	11.6379
0.4464	49.6	4.79991	32.6798	572.76	183.71	467144	18.6393	BDL	1.96526	24.3259	0.0308607	12.4895	15.1941
0.4626	51.4	15.6583	51.5927	433.428	38.0184	467144	12.7405	2.30194	11.7722	15.0886	0.064165	14.8619	16.0985
0.4797	53.3	8.00713	37.7405	645.87	61.3465	467144	20.7272	28.0045	13.1083	15.1632	0.0383017	13.9042	14.3286
0.4959	55.1	5.51613	15.0731	616.634	102.593	467144	14.5742	138.246	2.71102	22.1847	BDL	20.3279	17.0162
0.513	57	5.3671	32.4023	301.636	126.943	467144	13.7188	1.97421	7.02515	20.2309	BDL	13.0336	14.5767
0.5292	58.8	7.74352	15.4937	611.975	62.0451	467144	16.435	0.368858	22.9829	18.1817	0.0764663	16.9674	10.322
0.5454	60.6	3.41202	25.2387	1345.85	82.2544	467144	13.1044	11.3955	19.5095	7.15952	0.153235	14.4288	11.1139
0.5625	62.5	6.62559	25.4712	475.341	81.9265	467144	13.0776	39.5379	136.793	5.62423	BDL	11.4203	16.1874
0.5787	64.3	3.97333	46.7586	602.212	114.276	467144	24.4156	10.7902	8.28936	17.565	0.130291	10.3049	11.9884
0.5958	66.2	3.43855	801.81	354.152	87.4848	467144	16.916	9.96018	26.6201	32.0994	0.0329801	12.6304	11.2166
0.612	68	21.4037	12.2797	820.652	62.3035	467144	13.0565	457.877	5.33646	16.6934	BDL	12.5557	11.7888
0.6282	69.8	3.65629	13.7884	733.197	442.466	467144	16.5716	6.44445	31.1482	17.9246	0.193064	12.5514	12.9209
0.6453	71.7	13.7848	80.8512	1036.2	95.1968	467144	18.7145	22.6489	35.2221	19.9692	0.0847995	21.0686	17.6685
0.6615	73.5	4.26091	98.7781	1559.42	248.775	467144	26.3919	59.5764	13.9657	22.2506	BDL	13.9816	22.7294
0.6786	75.4	16.1488	2158.16	454.407	59.7041	467144	31.7684	BDL	6.18235	96.0109	0.265555	14.4974	13.7597
0.6948	77.2	8.50164	368.602	1702.08	82.1663	467144	14.4619	1.13123	16.9048	73.5275	0.457327	10.093	15.3375
0.711	79	15.4637	169.798	531.206	116.157	467144	15.7263	11.9729	7.92973	16.1668	0.0672461	10.3519	11.7617
0.7281	80.9	6.08489	2615.81	735.278	81.4239	467144	16.3515	30.0775	12.4439	11.3912	0.341635	14.7733	14.767
0.7443	82.7	4.80443	210.4	339.41	117.304	467144	14.2482	0.805992	19.6127	22.2798	0.0536357	13.9298	11.8315
0.7605	84.5	3.06666	30.4739	155.793	61.8019	467144	12.2156	26.8583	29.6032	5.11709	0.163244	9.24992	11.4574
0.7776	86.4	12.2597	20.7508	957.08	417.97	467144	17.1019	0.0782037	6.98992	18.8933	BDL	15.8045	16.5866
0.7938	88.2	5.3487	49.9238	714.354	74.2515	467144	12.8463	121.016	4.27902	14.9624	0.0482762	12.8245	14.1018
0.8109	90.1	9.50565	8.55423	574.58	32.7296	467144	10.1796	5.4456	18.2341	2.35719	BDL	10.1031	13.0097
0.8271	91.9	9.38335	36.3327	357.468	477.549	467144	9.19344	5.30918	67.1277	3.29767	0.151535	9.62636	12.2656
0.8433	93.7	3.96491	2559.98	173.332	41.3828	467144	10.8681	BDL	17.5027	42.1128	BDL	9.39115	12.5992
0.8604	95.6	6.1986	41.417	332.6	36.5983	467144	11.2209	111.461	2.71298	12.5411	0.0167407	8.91193	10.1311
0.8766	97.4	5.68985	41.6797	512.568	53.8769	467144	12.3289	19.0437	11.4962	22.724	BDL	12.8439	15.6209
0.8937	99.3	4.4596	71.8889	223.039	64.7562	467144	14.785	BDL	25.7162	4.76083	0.101491	10.9887	12.1617
0.9099	101.1	5.4071	46.0751	550.274	120.292	467144	12.2313	4.6852	39.7728	4.44684	0.159327	12.356	9.84677
0.9261	102.9	5.00176	18.1815	88.9462	57.5599	467144	11.679	13.2135	11.6073	13.9301	BDL	8.74521	10.4198
0.9432	104.8	4.61062	38.8924	1705.68	39.303	467144	9.508	13.4349	16.4693	8.13063	1.02144	8.80849	10.2016
0.9594	106.6	3.98486	15.5415	232.816	202.905	467144	15.3061	4.36758	19.2579	35.2	0.17124	12.0591	11.0632
0.9756	108.4	4.79737	33.367	422.336	77.6645	467144	8.0848	19.2779	12.5271	56.5661	0.681925	8.70462	10.0678
0.9927	110.3	4.55308	18.4221	726.294	48.4837	467144	8.37293	BDL	36.7694	58.0364	0.0541593	11.2295	11.505
1.0089	112.1	5.62766	25.5085	1401.75	93.5267	467144	20.2134	BDL	25.1222	23.7068	0.192305	11.9697	6.64578
1.026	114	13.0221	16.7816	727.119	88.8681	467144	10.9217	12.4558	14.97	8.13399	0.205298	5.12172	6.99903
1.0422	115.8	11.7356	13.4693	1809.34	221.14	467144	21.687	86.9057	17.3239	8.3708	0.12303	7.4735	9.87258
1.0584	117.6	14.6555	39.3719	631.078	143.166	467144	28.5206	392.071	17.1887	8.10421	0.0697757	3.76874	4.84704
1.0755	119.5	14.4053	773.143	104.159	208.833	467144	8.65767	20.5057	14.7417	10.4526	1.39221	3.76489	5.10195
1.0917	121.3	62.4107	20.8997	446.548	182.646	467144	29.2454	701.797	7.64437	12.4597	0.12584	3.97057	3.62464
1.1088	123.2	22.4977	6.23417	847.258	234.15	467144	11.116	40.3552	11.4785	12.4489	0.0289216	3.53078	2.4982
1.125	125	23.5112	24.0806	148.663	140.451	467144	24.4245	2.75733	12.4209	13.3564	0.121815	1.33614	1.58563
1.1412	126.8	41.5954	24.8422	201.013	207.236	467144	11.4579	0.0892153	18.9481	18.0012	0.0358134	1.0207	1.68825
1.1583	128.7	33.6941	34.6982	122.361	239.591	467144	15.9426	7.83249	10.9727	8.42972	0.217716	0.771304	1.60925
1.1745	130.5	35.7581	13.459	143.858	200.669	467144	17.5482	20.3457	42.8711	2.69362	BDL	1.19595	0.992449
1.1916	132.4	28.8036	125.831	361.46	203.763	467144	13.4502	BDL	28.7279	9.57083	0.0352987	1.38963	0.0912363
1.2078	134.2	45.9211	33.9514	28.4794	271.012	467144	20.3032	BDL	2.371	15.6219	0.0202485	1.2121	0.495077
1.224	136	39.4635	25.4296	52.7333	267.074	467144	16.9586	0.57177	2.21163	7.21003	BDL	0.154096	0.324969
1.2411	137.9	53.2893	38.3717	94.1481	245.428	467144	21.5496	BDL	3.36343	6.5933	0.0648106	1.21084	0.226323
1.2573	139.7	41.1558	23.7112	141.238	261.617	467144	16.879	BDL	133.799	113.251	0.0916236	0.10897	0.0816263
1.2735	141.5	43.3034	9.22966	202.394	272.479	467144	14.009	BDL	1.13326	5.05244	0.386347	0.901908	0.140921
1.2906	143.4	48.2948	25.0213	164.769	240.603	467144	22.9545	BDL	12.8964	39.7765	0.0522409	1.0947	0.658305
1.3068	145.2	44.6635	9.74673	190.908	219.696	467144	15.2354	5.29467	10.7647	18.3417	BDL	0.725865	0.0951859
1.3239	147.1	57.0707	41.8571	53.0407	312.389	467144	16.121	11.3675	5.41931	4.40723	0.0540882	0.335331	0.502227
1.3401	148.9	41.5151	8.55809	246.01	297.581	467144	15.6475	6.49689	6.16576	98.7017	0.0237965	0.579434	0.714536
1.3563	150.7	46.4374	15.5191	79.4412	2039.91	467144	9.70291	BDL	12.745	12.9897	0.0721898	0.232442	0.356658
1.3734	152.6	50.3037	7.65276	984.805	385.228	467144	19.6931	13.987	21.4462	8.89744	0.544192	0.224183	0.397286
1.3896	154.4	38.8011	24.2837	91.7818	276.345	467144	18.6619	4.58388	22.1838	4.92076	0.280544	0.0707138	0.598768
1.4067	156.3	36.036	1.17296	163.388	231.129	467144	11.525	BDL	6.16617	1.40737	0.0971363	0.524029	0.161112
1.4229	158.1	55.7622	895.762	137.565	222.78	467144	13.4605	BDL	9.42919	1.75213	0.0592791	0.424443	0.978964
1.4391	159.9	34.9347	9.30127	100.149	246.09	467144	13.3053	1.68354	4.24263	3.98329	0.215003	1.17973	0.411932
1.4562	161.8	78.7017	519.061	233.732	316.354	467144	26.9643	BDL	11.1665	6.741	0.0242267	0.754718	0.727182
1.4724	163.6	59.3008	75.149	179.417	338.063	467144	18.0146	BDL	22.9705	55.1888	0.0494042	0.274257	0.766186
1.4895	165.5	70.9215	5.58143	214.851	383.318	467144	9.25837	94.8232	2.80994	7.97583	0.46788	0.727424	0.292397
1.5057	167.3	68.8281	6.13067	175.622	346.339	467144	15.8458	6.65428	5.41284	15.0157	0.446154	0.390357	0.982888
1.5219	169.1	95.6761	68.4762	159.186	501.415	467144	119.831	6.28592	111.517	21.6976	0.0666794	0.291112	0.294074
1.539	171	64.1886	12.1241	95.2758	344.785	467144	11.4842	4.70339	44.0907	2.95238	0.0127582	1.01424	0.515381
1.5552	172.8	109.659	49.9761	350.525	590.206	467144	30.4261	17.9819	41.9362	7.12418	0.278425	0.514253	0.798547
1.5714	174.6	72.4028	13.2089	92.5068	374.93	467144	8.6248	BDL	12.8293	11.0096	0.0560178	0.306257	0.452541
1.5885	176.5	69.3492	31.4395	120.952	333.27	467144	17.8533	0.934149	4.54349	3.28555	0.262025	0.414857	0.230383
1.6047	178.3	81.7635	15.1637	39.5675	378.777	467144	20.8615	0.263764	5.13047	652.463	0.0579885	0.468141	0.0794339
1.6218	180.2	55.1384	1661.04	135.4	240.79	467144	16.7697	BDL	15.4093	15.6024	0.136088	0.419451	0.516489
1.638	182	39.7196	645.336	356.444	253.313	467144	13.5159	0.172192	5.33053	5.8387	2.3779	0.24641	0.40508
1.6542	183.8	67.9881	2692.87	90.622	396.634	467144	30.7331	BDL	23.2155	13.0657	0.291369	2.41548	1.31188
1.6713	185.7	75.2759	46.5638	219.613	349.759	467144	19.133	0.649342	21.1561	37.0856	0.054302	BDL	0.299425
1.6875	187.5	63.3844	2384.38	81.9364	248.492	467144	15.1498	BDL	5.95025	3.13487	0.0775089	1.03838	1.43035
1.7046	189.4	68.4362	279.151	139.003	1998.75	467144	13.3886	5.602	8.851	3.88611	0.430918	0.457273	0.459629
1.7208	191.2	67.7027	21.9186	324.242	297.645	467144	15.5959	24.1424	52.1657	30.5229	0.175366	0.159168	0.624158
1.737	193	72.3825	315.482	320.915	259.264	467144	14.4563	1.30301	13.14	9.56339	0.0451274	0.566482	1.27798
1.7541	194.9	39.0788	7.04879	155.566	214.563	467144	9.10954	BDL	17.1158	4.751	BDL	0.601141	0.53336
1.7703	196.7	60.3305	36.741	1050.9	264.077	467144	16.8816	15.6656	19.443	12.3304	0.538845	0.962409	0.859557
1.7865	198.5	29.9917	27.556	166.314	187.115	467144	12.5522	BDL	20.8165	7.71734	0.105311	0.0653317	0.468324
1.8036	200.4	25.1976	18.7223	240.539	140.199	467144	42.0022	BDL	7.54434	8.5689	0.0574565	0.693782	BDL
1.8198	202.2	44.2668	259.856	413.93	122.855	467144	13.4063	11.7053	5.50833	13.9187	0.0624377	0.454607	0.202876
1.8369	204.1	24.2514	7.19417	67.3054	144.432	467144	18.9174	4.02978	9.96509	6.63603	0.481897	0.584691	0.423802
1.8531	205.9	21.759	13.6196	116.577	139.579	467144	13.5016	BDL	22.2205	13.0058	0.117565	0.467632	0.359977
1.8693	207.7	27.3376	157.761	552.554	195.88	467144	16.9746	73.3246	38.4362	8.33124	0.0981278	0.182858	0.948972
1.8864	209.6	36.4942	1226.33	328.366	239.823	467144	17.0976	BDL	7.44425	99.8886	0.134798	0.284029	0.495252
1.9026	211.4	53.4768	43.3354	67.5113	211.498	467144	21.0094	0.303245	19.6956	5.46817	0.0201929	0.884666	0.630076
1.9197	213.3	32.4162	2018.61	292.529	237.184	467144	21.6866	460.088	61.8681	24.9711	BDL	0.693903	0.374526
1.9359	215.1	41.5759	33.3566	1766.44	275.011	467144	6.72663	BDL	23.5597	52.5385	1.53829	0.294926	0.23559
1.9521	216.9	37.0342	2490.25	309.757	161.677	467144	23.6671	BDL	39.0226	71.9382	1.55504	1.03372	0.881703
1.9692	218.8	57.9968	121.031	284.116	243.971	467144	31.0356	21.2949	53.2736	29.2493	0.139712	0.543516	0.40646
1.9854	220.6	29.5914	10.75	553.688	375.013	467144	15.4131	7.11079	15.0511	11.3582	0.065719	1.5535	0.470569
2.0025	222.5	26.7074	32.5881	299.272	690.137	467144	14.6001	BDL	4.865	11.1126	0.0354859	1.45586	0.451122
2.0187	224.3	20.5426	12.6266	157.531	185.903	467144	19.4094	2.05374	29.3044	5.28226	0.1314	0.136746	0.436968
2.0349	226.1	41.0162	598.674	173.445	321.193	467144	20.5041	46.5413	22.2579	18.1457	0.253347	2.57834	0.503314
2.052	228	33.9879	43.6517	416.562	820.752	467144	14.3078	446.665	7.90785	2.91926	0.221474	0.799922	1.73062
2.0682	229.8	39.5528	2801.75	219.233	378.666	467144	13.8592	BDL	2.86779	7.63499	0.25839	0.83094	0.53756
2.0844	231.6	43.7107	128.096	239.357	448.852	467144	24.0608	7.46456	101.775	7.96347	0.328272	1.27162	0.133396
2.1015	233.5	31.7354	37.5064	147.531	202.029	467144	19.0254	11.9388	2.55939	14.184	0.0250545	0.948229	0.356711
2.1177	235.3	46.2993	55.2804	197.547	445.7	467144	20.6131	76.1122	27.8882	10.164	2.21527	0.258183	0.457179
2.1348	237.2	51.5072	31.3519	93.8638	252.573	467144	23.9776	14.9764	8.28838	79.7992	0.0481946	0.436263	0.291121
2.151	239	37.6817	69.2371	128.547	405.142	467144	24.9721	97.3261	16.5683	58.5809	0.0624269	0.7538	0.561354
2.1672	240.8	32.4146	236.801	96.6775	433.232	467144	16.6081	BDL	9.717	23.2681	0.1182	0.940131	0.0947093
2.1843	242.7	25.3104	363.293	350.016	173.169	467144	14.7762	158.223	37.8586	6.05718	0.243356	1.08606	0.365828
2.2005	244.5	80.5522	74.5891	266.178	1568.9	467144	16.5222	152.741	5.77491	18.9129	2.96924	0.577533	0.606216
2.2176	246.4	354.928	14.2553	30.9307	8180.03	467144	15.6321	126.144	24.8699	93.3223	5.68219	0.664229	1.0055
2.2338	248.2	558.05	27.9976	119.825	15032.4	467144	20.9817	1395.61	63.2516	113.609	10.696	2.72257	1.41793
2.25	250	677.79	44.3237	130.937	18038.5	467144	32.2961	3835.27	39.0038	75.3998	10.1906	0.463732	1.15232
2.2671	251.9	478.895	74.0431	116.657	13770.7	467144	19.4826	52.0052	39.5143	36.7186	6.1024	1.60369	1.19772
2.2833	253.7	116.266	57.8553	330.779	1403.2	467144	13.9253	72.46	55.2703	28.7364	0.384626	0.845014	0.57339
2.3004	255.6	76.0158	46.0108	239.961	458.601	467144	22.6465	53.069	43.439	260.304	0.64724	3.33314	3.18384
2.3166	257.4	35.6539	3792.06	73.2141	1079.17	467144	10.9496	154.604	4.10564	13.6732	0.0536143	1.27113	0.574205
2.3328	259.2	31.436	48.2633	718.361	240.391	467144	14.9186	BDL	25.1464	3.55604	1.80203	0.861166	0.736049
2.3499	261.1	38.8308	988.419	42.7186	160.866	467144	21.904	BDL	15.4757	11.8448	0.467931	1.75941	0.595739
2.3661	262.9	31.4133	57.331	749.774	217.104	467144	14.9145	5.00531	19.6648	20.1041	0.144946	0.789885	1.00719
2.3823	264.7	58.7286	63.5518	269.896	416.855	467144	18.0048	3.32587	9.21138	13.0237	0.0192643	1.24889	0.891663
2.3994	266.6	41.2266	1066.81	117.344	389.672	467144	10.3028	BDL	2.20813	40.4832	0.517294	0.467017	0.464231
2.4156	268.4	45.42	29.5093	143.504	323.175	467144	16.2385	0.34747	2.79615	12.7537	0.924697	1.11162	0.420481
2.4327	270.3	73.2984	10.4529	412.892	483.96	467144	25.0722	22.1496	9.22025	105.989	0.0779596	1.62821	1.05787
2.4489	272.1	89.7754	5.07883	151.62	382.312	467144	28.2024	16.1302	14.7905	67.4405	0.376189	1.84495	1.42289
2.4651	273.9	68.5581	826.855	335.762	269.541	467144	13.156	BDL	12.1031	12.581	0.461797	0.739108	0.718464
2.4822	275.8	53.373	20.3648	287.158	343.536	467144	15.1213	0.202661	9.69718	7.94809	0.100297	1.7519	1.54716
2.4984	277.6	62.9461	617.796	30.4841	1066.54	467144	20.6006	16.6968	5.64483	8.27579	0.447177	3.32013	2.93106
2.5155	279.5	68.8301	287.282	116.121	359.273	467144	13.5484	BDL	22.0703	4.60399	0.218346	3.37392	0.566617
2.5317	281.3	61.6914	386.354	52.5345	787.528	467144	27.1902	BDL	6.54098	5.40244	0.240674	1.82529	1.11619
2.5479	283.1	46.0454	820.993	271.631	251.973	467144	12.205	2.45745	50.2979	10.5694	0.670995	1.85699	1.18478
2.565	285	46.0908	287.276	132.839	258.451	467144	14.2091	BDL	14.7656	8.87433	0.095159	0.82668	2.03255
2.5812	286.8	40.4579	5.2713	255.427	198.703	467144	11.6887	226.524	3.0762	4.40919	0.200985	1.48126	1.59371
2.5974	288.6	58.7806	54.434	68.0366	268.012	467144	14.8842	2.94538	12.5294	5.39068	0.048559	2.10961	1.23413
2.6145	290.5	49.6219	10.2983	215.588	211.868	467144	11.216	65.5644	10.5736	4.10756	0.636292	2.66956	1.29762
2.6307	292.3	52.5842	119.725	147.753	301.131	467144	18.1253	14.5431	14.1261	5.48355	BDL	2.13145	1.42569
2.6478	294.2	53.1031	4539.02	99.3588	338.359	467144	11.4749	BDL	3.24558	4.43569	0.0501329	1.94115	1.18826
2.664	296	37.5709	473.075	95.4346	246.964	467144	11.7831	BDL	12.7377	2.96455	0.148129	1.4641	1.23396
2.6802	297.8	43.4525	287.087	364.828	204.529	467144	12.5107	593.115	9.34939	107.765	BDL	1.68815	1.15293
2.6973	299.7	53.1699	11.2805	89.627	231.751	467144	16.2367	BDL	7.71274	8.91924	0.0367433	1.5709	1.2708
2.7135	301.5	38.4214	5.68459	108.146	211.082	467144	11.9936	7.8149	8.70164	14.9553	0.090914	1.10921	1.35341
2.7306	303.4	48.8623	1528.64	52.0871	232.323	467144	21.0337	BDL	17.0629	50.7187	0.240322	2.72422	1.91788
2.7468	305.2	36.6873	13.1287	82.5058	212.922	467144	11.7178	BDL	14.6405	19.5385	0.0110475	1.40078	2.97647
2.763	307	48.604	207.086	103.838	213.302	467144	10.445	24.9054	43.5013	6.17009	BDL	2.50071	1.48589
2.7801	308.9	40.8565	22.6139	272.399	247.062	467144	7.61799	BDL	3.4774	4.35374	BDL	1.28919	0.910648
2.7963	310.7	51.3889	3.81907	28.4976	247.132	467144	7.92068	BDL	3.25267	4.20587	0.592235	1.0898	1.73614
2.8134	312.6	35.2868	1210.11	17.9743	416.546	467144	13.2686	BDL	21.9124	5.13931	BDL	1.61808	1.57251
2.8296	314.4	38.3527	32.482	28.5154	251.872	467144	14.1575	BDL	1.94014	4.03115	0.118225	1.3523	1.50786
2.8458	316.2	53.6789	23.909	10.4324	292.958	467144	17.2074	BDL	30.3552	5.32687	0.0123641	2.32195	1.26924
2.8629	318.1	57.0352	4.31153	212.462	320.653	467144	11.9996	BDL	2.26371	1.65304	0.0171307	1.37243	1.92296
2.8791	319.9	52.4031	900.221	49.3452	422.718	467144	11.1639	BDL	4.01	2.97643	0.617817	2.06653	2.15195
2.8953	321.7	69.4574	1619.44	8.968	395.035	467144	25.8988	BDL	1.18015	11.4495	0.179147	2.45346	1.74128
2.9124	323.6	74.7742	952.274	154.251	406.93	467144	14.606	BDL	14.0303	2.13398	0.492605	2.49161	2.26742
2.9286	325.4	74.4377	1244.28	44.684	501.866	467144	11.3447	334.168	34.8801	17.6146	0.201384	1.9198	1.80637
2.9457	327.3	89.3981	1.19551	426.482	590.475	467144	17.7877	9.07965	13.8477	32.4088	0.165682	2.48037	2.08285
2.9619	329.1	152.43	136.762	333.179	641.813	467144	30.9214	5.36795	18.6783	23.0118	0.0195141	2.16145	2.25268
2.9781	330.9	106.603	57.8083	108.341	756.392	467144	10.5796	5.31321	4.66955	128.029	0.758676	2.89895	1.78199
2.9952	332.8	132.409	191.133	187.526	711.889	467144	14.4196	6.63996	27.5657	22.1104	0.738114	4.00703	1.31145
3.0114	334.6	93.3943	775.326	483.638	701.121	467144	9.36788	BDL	15.3467	22.907	0.151587	5.22064	1.74756
3.0285	336.5	113.753	54.8984	576.189	700.157	467144	17.5024	BDL	26.2996	55.9821	0.665971	2.88478	1.98762
3.0447	338.3	258.668	1225.64	256.412	896.318	467144	27.3123	20.9731	20.7155	17.5669	1.17467	1.85748	2.21321
3.0609	340.1	185.15	572.168	940.282	872.515	467144	17.2418	11.1459	13.9243	85.5821	0.684209	1.4229	2.43749
3.078	342	103.651	25.8759	365.625	650.038	467144	14.0707	BDL	9.46355	14.672	0.156433	1.92071	1.13289
3.0942	343.8	108.223	112.488	446.644	747.012	467144	11.8505	797.669	12.3938	16.3995	0.173419	3.11775	1.92328
3.1113	345.7	134.504	22.8351	156.526	954.018	467144	15.3954	678.445	5.01594	36.9795	0.30265	3.28096	2.25101
3.1275	347.5	551.05	23.7212	186.648	902.771	467144	9.14494	BDL	15.9516	14.8295	0.146102	2.25758	1.51912
3.1437	349.3	119.977	16.2297	169.085	870.697	467144	10.4221	1.43834	4.87678	20.52	0.121987	1.61171	1.70964
3.1608	351.2	102.504	860.445	254.685	1615.08	467144	15.9413	7.84548	5.56936	56.7406	0.715077	1.70959	2.0521
3.177	353	109.2	271.06	49.0789	1464.21	467144	11.7401	BDL	2.39748	3.60523	0.088947	2.598	2.53172
3.1932	354.8	128.279	168.775	74.4611	2493.51	467144	10.131	BDL	37.2767	1.84269	0.144178	2.11617	1.93959
3.2103	356.7	133.95	812.658	143.366	5073.29	467144	6.73208	56.5627	13.6385	3.3482	0.13484	0.800544	1.90306
3.2265	358.5	156.632	1064.24	42.9392	4257.45	467144	10.2188	97.8566	57.6228	3.85455	0.056065	1.66612	1.63413
3.2436	360.4	126.061	48.1163	104.835	870.695	467144	18.8123	BDL	6.91458	3.80878	BDL	2.0124	2.02091
3.2598	362.2	107.02	75.88	91.8266	653.707	467144	11.028	3.09749	9.81777	15.3945	0.082799	2.29184	1.91935
3.276	364	89.5786	249.146	72.7694	522.171	467144	15.4225	BDL	7.28306	0.596014	0.161818	1.86215	1.73905
3.2931	365.9	81.5738	1596.8	3.98304	473.838	467144	14.5242	0.90249	6.39787	19.8907	0.0725207	1.82741	2.07349
3.3093	367.7	70.4165	14.5677	51.645	484.207	467144	12.2196	BDL	2.26774	3.28431	0.0243353	1.76296	1.88034
3.3264	369.6	82.8441	5.38071	79.5259	451.817	467144	11.6155	208.125	4.52948	7.18039	0.364356	1.24215	2.37453
3.3426	371.4	148.834	64.5493	251.569	665.228	467144	12.6812	9.40154	11.5442	7.60227	0.0581888	3.50739	2.90217
3.3588	373.2	64.3566	4.27126	255.197	541.677	467144	13.1435	619.352	15.2434	59.2509	0.234026	2.63227	2.61055
3.3759	375.1	80.3339	13.4297	23.8087	463.168	467144	12.4358	BDL	22.0373	11.5819	0.0439067	1.70007	2.36353
3.3921	376.9	126.201	16.9443	92.6292	712.566	467144	7.05623	BDL	39.698	41.1123	0.0177149	2.09891	1.87594
3.4083	378.7	150.406	141.584	7.24239	1061.13	467144	16.1615	BDL	2.4132	169.073	0.0901009	2.70804	2.51512
3.4254	380.6	109.794	55.081	230.887	1010.37	467144	17.6383	14.1509	3.23109	16.9815	0.0733691	2.32672	2.44455
3.4416	382.4	203.419	336.341	270.725	1678.77	467144	17.0229	BDL	9.56399	11.4891	0.217793	2.06295	2.30799
3.4587	384.3	198.385	585.078	78.9269	1392.58	467144	17.492	14.5692	7.70516	4.56222	0.13319	2.05823	1.64148
3.4749	386.1	205.884	123.898	1236.14	1469.02	467144	8.01246	BDL	6.78398	23.9854	0.51281	1.35719	2.0151
3.4911	387.9	232.306	732.275	1824.75	1573.37	467144	18.2827	3.05453	14.6003	25.2646	0.105699	2.70554	1.62937
3.5082	389.8	151.159	678.835	383.687	2613.49	467144	26.5223	6.89314	17.0192	23.0754	0.199002	2.7236	2.21527
3.5244	391.6	263.292	4224.66	509.696	3238.36	467144	10.2705	0.935713	22.8263	37.3505	0.142366	3.20608	2.57641
3.5415	393.5	220.11	123.114	571.15	1977.04	467144	30.4786	2.77334	37.8239	45.3519	0.0484805	2.56841	1.6764
3.5577	395.3	288.307	81.3478	858.439	2147.18	467144	14.4311	1.79516	9.15953	21.2788	0.314174	2.33951	1.34376
3.5739	397.1	215.527	90.449	685.995	1590.8	467144	16.7414	4.90153	73.1109	91.0962	0.158586	5.44613	3.24045
3.591	399	319.789	53.9866	3292.21	2225.33	467144	108.143	BDL	48.1376	29.3063	0.103884	2.17193	2.59937
3.6072	400.8	365.081	127.619	660.767	1799.03	467144	16.1441	5.00706	8.642	51.2711	0.0252222	2.31273	2.26991
3.6243	402.7	334.624	43.3726	1817.63	1836.96	467144	18.1607	BDL	181.136	23.1519	0.104621	2.18504	2.09114
3.6405	404.5	326.771	23.8243	3081.37	1776.94	467144	29.7305	BDL	47.9857	26.9987	0.264504	0.310182	2.11617
3.6567	406.3	306.549	42.3607	1198.98	1694.23	467144	37.2339	BDL	54.518	43.8747	0.434234	3.31089	1.62139
3.6738	408.2	277.432	55.0859	441.94	1897.91	467144	14.7372	BDL	26.1298	22.8483	0.0301422	3.63009	1.99408
3.69	410	374.384	16.5095	1251.08	1873.86	467144	17.9034	BDL	13.6662	12.1578	0.268961	1.79289	3.12494
3.7062	411.8	314.391	21.2885	2345.37	2040.55	467144	24.3479	BDL	26.7914	19.3096	0.290418	5.39975	2.41958
3.7233	413.7	229.25	12.3051	663.533	1616.01	467144	19.3661	7.01825	11.2684	24.1131	0.113009	1.74345	2.31468
3.7395	415.5	363.768	5.52567	402.122	1776.03	467144	13.7627	7.65611	32.4713	13.4942	0.0674295	2.54984	3.44178
3.7566	417.4	415.5	14.8939	411.527	2046.05	467144	11.0673	BDL	15.8465	7.79898	0.153383	2.66475	3.0222
3.7728	419.2	535.108	13.5825	394.112	1883.31	467144	35.7396	BDL	75.6433	11.6048	0.863052	5.6581	3.29232
3.789	421	294.197	29.7237	108.934	1938.99	467144	10.8556	BDL	9.12783	10.094	0.412883	2.21913	1.32873
3.8061	422.9	315.271	457.371	911.113	1474.95	467144	12.8884	BDL	70.8266	12.5124	0.0958674	2.1027	2.54657
3.8223	424.7	638.172	17.4766	362.93	1929.94	467144	6.6721	BDL	22.4308	166.119	0.0617812	3.78561	3.19739
3.8394	426.6	246.342	26.0135	537.921	1640.09	467144	20.6373	BDL	28.0742	7.7373	BDL	4.24684	3.31889
3.8556	428.4	203.985	10.8632	883.746	1727.29	467144	20.1377	BDL	8.44915	28.1777	0.0194962	3.65552	3.18054
3.8718	430.2	321.589	1.77568	899.625	1618.96	467144	14.4107	14.2487	54.194	37.5412	0.0977303	5.06337	4.81874
3.8889	432.1	302.359	8.55325	571.911	1768.21	467144	12.1813	2.10269	11.0603	38.9766	0.0345972	5.16133	4.62669
3.9051	433.9	350.231	35.6567	215.429	1489.52	467144	19.5065	1.42253	17.7885	88.7402	0.0728576	3.07445	3.22873
3.9222	435.8	329.886	208.055	155.839	1578.22	467144	13.8106	12.1384	2.53579	6.10502	0.0201516	3.00369	5.75446
3.9384	437.6	223.545	103.385	675.016	19938.6	467144	31.9454	BDL	18.6204	9.62718	0.668353	3.61073	3.16088
3.9546	439.4	260.082	24.5331	698.615	10204.9	467144	28.0645	12.2801	24.5149	26.9265	0.935567	5.1601	2.64376
3.9717	441.3	257.854	36.2368	358.311	12471.2	467144	13.6769	1.70804	25.4709	100.356	0.186298	6.02648	3.0895
3.9879	443.1	208.401	50.7361	58.6872	7955.3	467144	56.8207	BDL	20.1045	16.9176	0.046081	1.96854	3.3962
4.0041	444.9	394.633	421.07	827.059	3726.49	467144	15.9914	239.98	12.2273	29.4582	0.162376	2.9356	4.65373
4.0212	446.8	271.516	20.0056	1011.88	5473.85	467144	12.1966	2.02363	15.3643	29.9044	BDL	3.05831	3.34552
4.0374	448.6	314.39	1213.33	341.418	2337.17	467144	28.8871	13.5745	36.045	9.81773	0.130562	5.00292	3.44939
BDL: below detection limit

## Sheet: Transect B
All concentrations in ppm
		Li	Na	Mg	Al	Si	P	K	Ti	Zn	Ga	Ge	Ge
Distance (mm)	time(s)	Li7	Na23	Mg25	Al27	Si30	P31	K39	Ti49	Zn66	Ga69	Ge73	Ge74		Error	1 SD
0	0	340.421	56.4047	2.23185	3131.86	467144	14.5765	BDL	0.578975	0.54687	0.0632362	7.6788	8.23605		Li7	0.482823
0.0171	1.9	238.895	43.9719	17.7612	1675.41	467144	11.7249	6.68589	3.23347	2.09031	0.289322	6.39644	5.91308		Na23	0.479225
0.0333	3.7	601.233	65.8796	8.77571	2338.23	467144	19.7708	371.505	2.64936	1.14017	0.0443212	6.91705	8.24421		Mg25	0.442892
0.0495	5.5	481.591	2270.93	422.719	1930.57	467144	11.0993	41.189	3.86574	2.48704	2.23859	6.50182	6.61584		Al27	0.147638
0.0666	7.4	394.215	1395.3	46.9087	2092.08	467144	9.58428	758.317	7.33004	3.64918	0.0749932	7.2295	5.4381		P31	0.540134
0.0828	9.2	436.069	1132.94	2401.61	2865.45	467144	25.8853	8.79242	27.9296	6.20424	2.05229	7.80019	6.43582		K39	0.477764
0.0999	11.1	474.734	123.805	4675.83	2411.74	467144	10.0987	34.1986	50.7973	7.17769	0.0917056	7.49768	5.47598		Ca44	0.403309
0.1161	12.9	330.923	443.747	4458.45	2320.12	467144	26.5715	374.421	29.1052	2.78541	0.153147	5.10853	4.04243		Ti48	0.597258
0.1323	14.7	284.055	845.837	1075.11	2508.86	467144	8.27422	124.253	30.0463	30.5924	0.130557	5.81031	5.86259		Ti49	0.571064
0.1494	16.6	342.91	318.972	1248.97	1934.3	467144	16.1249	304.736	26.2725	30.1405	2.16072	6.63437	6.74011		Mn55	0.545641
0.1656	18.4	440.764	419.216	636.228	2305.8	467144	12.2921	10.9492	27.1542	47.3876	0.624675	4.97008	6.35599		Fe57	0.549322
0.1827	20.3	366.687	130.05	935.292	2071.86	467144	19.3223	39.8226	12.4696	50.1515	1.84983	5.2086	4.33338		Ni60	0.551221
0.1989	22.1	314.434	2002.31	259.705	2081.87	467144	13.2511	183.928	122.922	29.3803	1.83222	3.9246	8.76744		Zn66	0.548714
0.2151	23.9	343.595	6280.02	253.014	1735.96	467144	14.4786	101.394	20.6094	11.5874	0.0922656	4.55841	5.29252		Ge73	0.355152
0.2322	25.8	418.696	11659.6	964.773	9215.05	467144	25.179	178.02	54.433	10.1632	0.302463	6.03085	6.71993		Ge74	0.455306
0.2484	27.6	277.801	368.536	1654.57	4944.51	467144	11.0458	294.453	37.8196	2.12727	0.323797	3.45731	3.06654		Zr91	0.577704
0.2646	29.4	396.879	1387.36	343.52	4233.11	467144	17.7892	48.6233	24.7305	2.55481	0.053	4.36572	4.26577
0.2817	31.3	513.422	205.448	284.299	3899.78	467144	12.3602	736.516	29.5276	28.2956	3.07803	4.21142	4.72616
0.2979	33.1	412.025	1074.84	470.208	1921.69	467144	10.5307	50.6445	16.1043	5.48337	0.0750077	2.07065	2.77546
0.315	35	454.391	756.405	333.088	2740.01	467144	32.2774	516.592	25.95	11.8606	0.228774	4.35092	5.15032
0.3312	36.8	566.912	1171.69	665.017	2347.12	467144	20.3286	481.476	136.082	15.3941	0.2775	5.18831	4.4878
0.3474	38.6	363.644	1377.09	372.454	1882.18	467144	10.7839	730.608	46.5204	4.04057	0.0542562	3.30795	3.50432
0.3645	40.5	312.726	1307.39	634.137	2908.07	467144	11.5193	801.322	67.529	13.0577	0.131017	5.22111	2.80212
0.3807	42.3	367.928	62.2035	996.929	2025.79	467144	11.3798	57.466	88.0239	33.6293	0.362271	2.97682	2.83963
0.3978	44.2	482.399	140.402	735.02	2628.48	467144	13.2635	611.538	32.8243	6.47997	0.280947	3.73973	3.03159
0.414	46	278.017	282.031	379.318	1949.77	467144	11.7489	690.224	21.8211	53.7802	0.597963	2.29366	2.63188
0.4302	47.8	296.225	1757.16	930.266	1731.68	467144	17.9886	102.388	351.489	29.5809	1.65141	2.31964	2.1742
0.4473	49.7	362.378	100.33	259.537	1879.24	467144	84.8366	150.693	32.3667	6.3154	0.145422	3.21936	4.93188
0.4635	51.5	397.089	45.7128	1037.99	1669.18	467144	17.6974	55.0041	38.8294	10.4499	0.308768	3.58215	2.43124
0.4797	53.3	308.729	240.449	447.369	1478.87	467144	11.5878	896.456	14.2576	6.34045	0.10711	2.69557	2.7011
0.4968	55.2	331.563	223.282	5164.47	1548.83	467144	17.5581	191.324	159.892	22.153	0.546691	1.76179	3.76271
0.513	57	212.203	779.362	556.624	1856.65	467144	14.389	24.9448	22.4173	9.42506	0.407341	2.44227	3.25066
0.5301	58.9	118.322	54.8425	130.805	2972.12	467144	5.83684	562.854	22.4227	7.69273	1.2602	1.60229	1.89185
0.5463	60.7	160.979	100.649	333.39	1903.54	467144	9.74918	62.7985	11.5075	42.7129	0.0959257	2.95939	1.65606
0.5625	62.5	109.967	114.092	642.208	2005.04	467144	9.26486	80.4349	14.2416	12.3385	0.984424	1.55562	4.0072
0.5796	64.4	79.1355	288.481	2060.19	1137.8	467144	61.1564	22.0456	11.1648	2.05578	0.0966351	1.70877	1.78793
0.5958	66.2	62.4063	1421.71	262.713	1250.56	467144	27.7123	13.992	9.18044	3.12877	1.55116	0.653589	1.9398
0.6129	68.1	24.4283	43.7825	65.8592	817.744	467144	13.145	366.067	6.57586	5.62046	0.0883328	1.51501	0.937532
0.6291	69.9	23.2754	930.399	176.919	534.176	467144	12.8198	40.0849	19.3923	1.14242	0.663234	2.50361	0.921404
0.6453	71.7	168.033	137.176	97.0769	239.249	467144	15.6153	45.9249	4.28338	2.90983	0.202111	1.2803	1.60447
0.6624	73.6	40.2002	10208.6	199.476	445.812	467144	22.857	8.68377	25.6313	1.52249	0.207601	0.501687	0.979446
0.6786	75.4	309.993	228.371	317.459	2477.45	467144	6628.53	619.778	26.9955	51.1552	4.01928	1.26375	1.71222
0.6957	77.3	630.421	737.581	920.763	18472.8	467144	1505.29	47.4342	19.3324	152.395	15.1694	1.10753	1.26568
0.7119	79.1	988.505	3455.82	314.252	48331.3	467144	751.429	152.229	37.0803	124.019	34.5964	1.19523	1.39012
0.7281	80.9	1906.69	2837.36	1666.69	81844.2	467144	728.606	406.704	67.5875	154.56	51.3049	1.3275	0.819511
0.7452	82.8	3828.88	1374.49	499.944	123838	467144	1371.27	336.023	144.526	224.305	66.85	0.985521	0.915461
0.7614	84.6	3842.86	2598.13	786.169	146457	467144	2291.92	636.361	103.06	380.621	80.1986	0.289424	1.34068
0.7776	86.4	1882.45	560.695	367.469	92255.1	467144	79.7314	412.936	84.8201	133.182	45.3567	2.83664	0.753873
0.7947	88.3	2182.04	885.938	304.737	89083.2	467144	37.9209	397.569	56.993	131.939	41.9535	1.13105	0.620142
0.8109	90.1	1483.33	292.572	1386.35	42151.7	467144	46.7282	192.774	86.694	84.8324	24.0672	0.309199	2.04906
0.828	92	234.873	118.262	219.093	3877.01	467144	11.3636	18.505	16.6803	7.90907	1.27426	2.11617	1.28605
0.8442	93.8	95.4987	173.066	715.924	1019.43	467144	17.6018	91.3513	26.7291	9.61276	0.656775	2.15573	1.58445
0.8604	95.6	48.9769	948.551	121.012	516.891	467144	10.4985	22.1787	17.3055	11.9817	0.754553	0.878395	0.761583
0.8775	97.5	84.6123	1604.31	301.387	455.569	467144	14.9188	0.406166	8.61	3.7466	0.30458	0.815953	0.928066
0.8937	99.3	41.4805	32.8679	30.0824	604.663	467144	15.0045	103.494	6.77696	0.805874	0.0989874	0.721038	0.670024
0.9108	101.2	76.3748	181.276	35.7754	321.248	467144	11.5774	587.565	6.34815	1.64	0.599437	0.383542	0.56715
0.927	103	33.5747	47.6378	94.403	613.374	467144	12.151	244.974	2.69753	5.83473	0.980727	0.761037	0.894472
0.9432	104.8	53.988	428.774	106.678	351.119	467144	9.30522	36.4997	13.5319	3.75371	0.348112	1.22029	1.52351
0.9603	106.7	43.5953	254.94	1598.14	338.444	467144	35.6463	8.79029	1.79209	8.69548	0.700803	1.60659	1.50258
0.9765	108.5	35.5523	1544.43	173.214	289.117	467144	9.9039	BDL	22.4192	7.32375	0.0115663	0.551581	0.956763
0.9927	110.3	68.2776	51.5732	67.9505	637.583	467144	15.7253	20.0814	20.289	11.2651	2.57546	0.361511	0.769616
1.0098	112.2	46.5812	211.076	195.053	302.849	467144	59.3751	31.0913	1.10381	4.13223	0.568369	0.508719	0.829288
1.026	114	48.1731	659.835	80.3627	408.14	467144	12.2985	25.4351	9.92745	3.53002	0.38728	0.551106	0.641075
1.0431	115.9	47.3692	4070.87	344.536	298.914	467144	17.051	19.7651	5.56046	4.09806	0.263972	0.202475	0.510329
1.0593	117.7	38.1104	3364.04	279.637	281.501	467144	11.6499	250.385	15.3195	0.563482	0.145823	0.573932	0.674167
1.0755	119.5	53.5809	1848.53	436.114	314.605	467144	11.2479	28.1655	77.3314	4.94739	0.79177	0.46734	0.716464
1.0926	121.4	41.7602	419.406	86.5872	203.464	467144	8.23733	102.458	19.898	9.97268	0.143166	0.203585	0.72657
1.1088	123.2	67.1207	532.299	332.49	265.275	467144	57.0901	20.5299	10.4197	3.5004	BDL	0.762615	0.760751
1.1259	125.1	46.5687	271.626	72.2131	243.6	467144	11.1549	8.98567	15.9103	2.67773	0.282294	0.64771	0.515227
1.1421	126.9	55.619	823.437	64.9411	276.828	467144	14.3701	10.6651	16.7405	13.5804	0.391092	0.313496	0.487799
1.1583	128.7	55.1627	233.33	213.856	340.742	467144	10.3072	67.3433	3.85382	17.8741	0.624713	0.72954	1.3468
1.1754	130.6	74.1977	457.451	213.761	312.526	467144	17.1078	4.41831	33.504	5.03315	0.808541	0.836351	1.96218
1.1916	132.4	45.1661	16.3742	607.505	283.779	467144	21.7404	92.1478	8.91381	9.81376	0.0910107	1.93917	0.965933
1.2087	134.3	102.584	5560.42	79.0556	193.687	467144	9.99748	16.899	96.5289	6.29936	0.653061	1.18148	0.603099
1.2249	136.1	50.2181	42.4821	198.962	240.341	467144	7.2752	5.26403	18.7872	30.5322	0.755226	0.921895	1.35438
1.2411	137.9	56.8522	1519.09	37.6561	350.638	467144	14.8634	21.3891	30.1814	7.65374	0.038447	0.969708	0.553551
1.2582	139.8	60.1848	12.8205	158.694	232.363	467144	12.8663	2.53357	8.46793	12.56	0.178785	0.525822	0.425103
1.2744	141.6	36.5318	408.88	179.482	250.568	467144	11.0543	7.93391	6.21675	1.454	0.0569703	0.615599	0.57635
1.2906	143.4	44.6981	41.8187	147.777	580.22	467144	17.8477	49.7785	15.7384	8.03451	0.397027	0.453788	0.298098
1.3077	145.3	56.8117	14.2377	135.239	212.22	467144	13.8435	10.826	10.8478	1.79444	0.200889	0.446426	0.771082
1.3239	147.1	48.0507	141.629	12.7706	174.094	467144	7.50175	1.78104	43.5657	9.43166	0.229456	1.05203	0.603121
1.341	149	57.6666	1529.01	222.13	305.644	467144	9.87742	1.37309	31.0165	0.934255	0.0352638	0.962038	0.736496
1.3572	150.8	32.1215	381.509	114.472	208.881	467144	18.3996	18.9232	18.1055	5.088	0.0178518	0.573212	0.573695
1.3734	152.6	49.8934	464.631	117.074	330.664	467144	10.3467	16.6051	1.76738	2.45809	0.449742	1.07927	1.63813
1.3905	154.5	36.472	6087.93	9.54258	233.696	467144	12.2245	9.6096	5.68071	0.550461	0.233706	2.21153	0.576731
1.4067	156.3	34.4342	2069.22	22.7068	181.922	467144	13.0482	BDL	0.838077	6.57472	2.02004	1.40549	0.592146
1.4238	158.2	54.1387	35.0179	202.3	357.626	467144	34.9763	20.9637	18.3111	37.8638	0.176722	0.813703	1.57259
1.44	160	70.412	562.249	18.6131	220.38	467144	8.579	29.2233	6.28029	5.71476	BDL	0.79391	0.54831
1.4562	161.8	33.8568	954.502	94.031	185.365	467144	13.5163	51.8724	1.93473	2.71349	0.473872	0.667363	1.26909
1.4733	163.7	44.9954	6861.42	258.37	227.526	467144	14.3277	BDL	16.2154	9.38526	0.0635213	0.331677	0.452821
1.4895	165.5	69.6123	322.104	248.498	250.592	467144	16.853	37.1184	46.4565	4.52026	BDL	0.662102	0.635339
1.5066	167.4	49.2332	17.1595	376.768	414.348	467144	18.357	354.508	18.7388	11.4132	BDL	0.398069	0.506471
1.5228	169.2	52.7843	1528.22	101.246	296.631	467144	14.1444	13.4905	2.83932	0.62147	0.095709	0.934242	0.345268
1.539	171	72.557	63.6816	316.07	305.17	467144	13.5671	31.7573	19.1135	9.47119	0.063825	1.04585	0.812786
1.5561	172.9	46.0826	847.45	498.101	395.752	467144	11.8916	120.039	17.9386	3.60467	0.0466202	0.287734	0.77652
1.5723	174.7	69.4205	4952.85	731.642	350.319	467144	40.2144	915.869	16.0488	9.96246	0.0545136	0.941903	0.426132
1.5885	176.5	47.0573	403.11	107.666	308.216	467144	9.60779	433.014	22.1369	17.0324	0.177769	0.858272	0.477325
1.6056	178.4	39.9573	13.545	25.3879	241.653	467144	41.8633	2.65008	9.20359	30.4069	0.462935	0.171818	0.775799
1.6218	180.2	32.5356	210.348	373.413	189.415	467144	13.0558	0.787208	43.8404	7.59425	0.0395343	0.592921	1.26125
1.6389	182.1	147.628	260.762	445.475	891.258	467144	11.3024	11.0667	42.3769	5.41504	0.719008	0.714489	0.613015
1.6551	183.9	36.1835	33.5573	102.64	343.216	467144	70.6956	BDL	12.5679	37.5607	0.0563119	0.365904	0.717361
1.6713	185.7	21.9401	7387.13	279.754	148.817	467144	10.3912	BDL	24.289	10.3715	0.446307	0.393921	0.488798
1.6884	187.6	40.7264	1206.25	227.69	301.81	467144	48.7404	76.0473	7.68196	12.5636	0.549453	0.422575	0.684574
1.7046	189.4	37.0562	712.275	121.935	1115.1	467144	10.964	236.149	44.9708	2.14085	1.41006	1.1991	0.715704
1.7217	191.3	32.1306	1365.91	121.01	278.103	467144	11.8452	1.95727	12.7095	6.64302	0.083096	0.194838	1.01719
1.7379	193.1	58.3613	5249.54	461.652	317.171	467144	10.7798	30.035	31.1366	51.3306	0.0598204	0.257676	0.468278
1.7541	194.9	38.4757	14.9374	482.416	127.12	467144	11.3073	BDL	4.7948	27.2516	0.123575	0.317182	0.00488811
1.7712	196.8	46.2563	4386.67	28.3161	609.089	467144	13.1075	685.785	20.3984	19.8392	0.227373	0.876477	0.304216
1.7874	198.6	42.5823	11.6724	198.804	393.459	467144	31.2978	5.25762	25.6287	97.6969	0.233598	2.57791	0.224684
1.8036	200.4	46.715	168.911	315.378	237.023	467144	12.1101	25.8997	28.2897	19.2339	0.142367	0.844162	0.636607
1.8207	202.3	33.7249	44.7903	98.9441	332.138	467144	23.6547	145.048	4.94817	24.5595	BDL	0.233064	0.505898
1.8369	204.1	32.105	6196.54	217.395	823.429	467144	12.2076	BDL	14.1812	6.86454	0.199293	0.702858	2.64409
1.854	206	39.2781	4176.01	193.508	290.692	467144	9.30985	12.6428	79.628	8.96224	0.080679	0.694637	0.244578
1.8702	207.8	40.3355	271.278	278.569	504.741	467144	15.4098	0.000559813	4.47659	2.73292	0.342173	0.338333	0.849836
1.8864	209.6	35.8718	788.908	236.587	579.126	467144	104.287	495.463	3.51197	4.40562	1.46154	0.921926	0.297092
1.9035	211.5	169.739	1082.03	506.725	4428.75	467144	20.1714	36.3882	24.1769	16.8942	4.14809	0.298219	0.859519
1.9197	213.3	346.59	93.0855	209.891	13328	467144	9.68685	120.743	24.9638	37.4712	11.063	0.120878	0.763639
1.9368	215.2	588.833	5965.03	174.032	37309.7	467144	19.8421	702.236	36.6481	50.4501	21.4154	1.21106	0.515127
1.953	217	1014.62	344.486	167.202	53878	467144	11.1008	1547.98	58.1253	72.1651	29.5623	0.545112	0.331629
1.9692	218.8	802.934	859.167	356.991	54896.5	467144	22.4153	1522.24	31.193	49.2117	29.7376	0.114628	0.546558
1.9863	220.7	1352.24	214.098	297.328	59836.9	467144	15.0243	743.97	52.4622	60.814	29.4914	0.636563	0.325158
2.0025	222.5	715.425	389.655	298.594	33721.5	467144	21.6386	414.049	77.7141	25.6553	16.1026	2.32057	0.623545
2.0196	224.4	235.902	67.2558	294.552	5807.62	467144	14.8783	27.1025	26.3971	14.3636	1.91063	0.586282	0.606867
2.0358	226.2	25.8829	700.393	111.058	730.661	467144	4.61297	10.37	13.826	23.1188	0.140268	1.38037	0.798782
2.052	228	125.089	94.166	348.783	751.149	467144	15.993	104.76	11.4474	12.3277	0.28257	2.98581	2.24774
2.0691	229.9	55.5859	54.5276	251.622	440.781	467144	13.7076	9.7787	28.3576	13.5879	0.336876	2.47296	2.69014
2.0853	231.7	13.5561	16.3727	605.967	864.066	467144	18.7214	46.1673	101.183	12.3873	0.31359	3.35061	3.90114
2.1015	233.5	10.4913	64.9045	481.777	188.562	467144	12.4686	1.29709	66.1251	67.9456	0.219893	4.60082	4.03833
2.1186	235.4	28.522	3125.75	635.442	400.576	467144	60.869	5.6713	60.1952	26.8688	0.381071	4.64007	6.13519
2.1348	237.2	16.8723	1599.03	192.883	83.0261	467144	13.2374	19.1546	29.0811	14.5281	0.618524	7.11785	5.91847
2.1519	239.1	14.5515	438.124	453.67	417.23	467144	9.46302	35.0275	6.19514	6.84877	0.0829135	9.41262	5.26129
2.1681	240.9	16.0479	17.6897	278.036	88.7045	467144	9.09357	329.394	6.7098	9.99806	0.0509303	7.82281	7.98241
2.1843	242.7	12.823	9817.78	463.085	203.748	467144	11.7461	16.0659	15.7911	30.3105	2.2281	8.97154	8.39395
2.2014	244.6	15.6526	97.5361	170.625	124.825	467144	10.5289	1.41386	13.2414	42.3152	2.52132	8.2945	8.39555
2.2176	246.4	20.7264	1315.78	102.994	76.935	467144	9.93095	25.4537	12.8974	1.98185	0.0723564	8.71155	10.4585
2.2347	248.3	21.8857	17.3114	163.297	95.8118	467144	31.3657	57.8237	30.7565	11.2892	0.546219	11.0495	11.7196
2.2509	250.1	26.75	5.34001	333.937	61.4389	467144	9.49184	8.10743	81.3213	16.8659	0.0164245	8.03101	7.90268
2.2671	251.9	7.87042	4501.77	184.018	52.0527	467144	13.0821	BDL	15.2996	2.93793	0.0214834	8.03682	7.86842
2.2842	253.8	27.3542	319.228	206.212	92.5412	467144	14.2884	BDL	3.87147	3.35407	0.0476193	10.2771	7.94854
2.3004	255.6	23.597	1925.67	397.915	116.989	467144	4.99289	BDL	9.63653	2.31543	0.230989	8.22412	11.688
2.3175	257.5	11.116	9688.92	237.636	141.956	467144	13.5277	BDL	32.6349	17.2956	0.0466547	9.43543	10.3711
2.3337	259.3	8.79996	75.0715	153.797	42.907	467144	5.74313	1447.35	5.16155	9.78357	0.0450852	7.38623	7.46301
2.3499	261.1	5.27701	327.779	188.032	485.01	467144	18.3204	6.75273	8.17037	3.22396	0.0490916	9.65897	10.3855
2.367	263	9.5903	253.45	573.145	725.269	467144	17.7468	92.17	54.326	20.2284	0.69578	11.4444	13.562
2.3832	264.8	56.4285	52.5586	1087.28	195.752	467144	15.4199	367.922	317.756	66.4598	18.9997	15.1031	17.9693
2.3994	266.6	4.57759	14.762	181.248	160.756	467144	10.7777	10.9412	17.8083	13.7829	0.0803077	14.123	12.0269
2.4165	268.5	4.77626	84.7089	552.853	169.213	467144	18.9884	740.976	1.89282	23.5606	0.0619494	15.8902	15.8672
2.4327	270.3	5.03285	16.8437	331.83	45.1465	467144	15.5729	5.50079	11.7959	18.5085	2.83632	12.7372	12.4676
2.4498	272.2	7.99758	1977.9	581.704	204.523	467144	13.7522	686.94	8.18643	10.1517	0.913709	16.2573	19.6963
2.466	274	18.1399	80.0004	205.872	265.191	467144	39.6339	7.02531	16.5804	30.3206	0.0193643	16.4441	14.5372
2.4822	275.8	6.15442	389.244	235.784	57.0647	467144	15.6765	11.3458	21.8422	4.52388	0.065732	16.0651	15.407
2.4993	277.7	9.11286	9.88018	341.2	21.7282	467144	25.734	15.2222	22.9605	17.5022	0.0380729	11.119	11.1743
2.5155	279.5	4.34331	39.3148	139.06	45.0231	467144	11.1071	294.947	30.1346	67.1917	0.187162	12.5848	14.4236
2.5326	281.4	4.96979	26.9865	922.985	90.9233	467144	12.1651	1.28718	80.2196	47.4794	0.0178287	15.0133	13.933
2.5488	283.2	5.36283	28.1873	455.938	510.797	467144	8.50953	483.177	6.51802	24.316	1.04379	10.4021	12.9276
2.565	285	5.19953	2868.67	1844.42	36.2175	467144	8.04639	318.356	9.71029	4.19977	0.0336681	11.7599	9.67214
2.5821	286.9	85.3572	37.5025	302.95	65.4691	467144	10.0428	26.248	10.0591	9.20786	0.0566478	18.242	17.6823
2.5983	288.7	7.47407	12.6403	309.092	56.4557	467144	15.1138	59.5415	21.3154	6.2059	0.013633	10.6143	10.4948
2.6145	290.5	14.7021	1070.69	385.408	146.961	467144	18.0595	38.4335	33.6488	32.6327	0.0689625	23.0664	22.0165
2.6316	292.4	6.95804	38.5402	308.213	201.548	467144	12.4888	11.9178	14.5246	33.0473	0.0807777	13.9913	16.7185
2.6478	294.2	7.78564	169.434	907.576	216.981	467144	11.9139	9.59352	30.8678	11.1346	0.0670041	20.1255	21.8319
2.6649	296.1	19.3728	43.1794	271.047	23.1983	467144	10.4344	11.2362	4.6716	13.5416	0.158185	22.4394	17.0061
2.6811	297.9	8.78456	177.972	266.296	324.128	467144	28.7612	25.0522	19.0057	31.2529	0.242237	23.1576	19.9551
2.6973	299.7	9.29544	128.56	282.181	275.271	467144	12.5708	64.6024	43.3341	29.4011	0.146128	15.4229	13.7861
2.7144	301.6	12.7006	46.6381	834.657	635.905	467144	24.5027	5.67462	9.95781	65.5083	0.250152	16.5193	19.9123
2.7306	303.4	13.8661	239.646	72.5678	127.541	467144	11.8323	11.2443	33.5474	19.0993	0.276527	11.6783	13.6312
2.7477	305.3	23.0352	206.168	696.628	171.454	467144	16.4236	6.64633	367.41	6.91388	0.298479	18.7402	18.176
2.7639	307.1	9.80703	581.621	329.309	198.66	467144	22.0458	BDL	22.0899	11.1196	0.251665	15.6445	15.2524
2.7801	308.9	52.7968	33.2052	48.6941	68.5052	467144	17.4484	22.2924	5.1797	10.2605	0.405297	16.6329	17.7173
2.7972	310.8	12.3157	16.4654	85.1799	13.6238	467144	15.5445	1430.7	11.5894	3.23055	0.0879892	20.5904	15.0558
2.8134	312.6	6.12644	2407.11	386.569	59.4616	467144	21.8168	23.5398	97.9049	13.8171	0.127097	15.6231	14.4754
2.8305	314.5	6.33141	5226.73	171.198	23.8065	467144	26.5562	BDL	1.08721	5.30581	0.124287	11.9069	14.4314
2.8467	316.3	6.96117	24.4052	75.1903	15.6521	467144	6.73221	BDL	16.5708	8.33935	0.154945	14.5329	13.7656
2.8629	318.1	8.96419	99.6267	140.843	36.007	467144	15.0486	2.6921	17.3764	16.5245	0.0342335	14.2775	12.0924
2.88	320	21.5565	15.402	431.946	638.384	467144	11.6984	7.07313	6.17933	9.97644	1.31975	12.3467	14.6285
2.8962	321.8	12.362	2.48596	405.465	85.8387	467144	11.2891	32.8064	3.23811	4.0613	0.205349	8.71142	10.4945
2.9124	323.6	22.5296	32.2311	112.971	150.297	467144	12.486	37.6739	6.61171	1.70568	0.0581707	12.4574	11.2012
2.9295	325.5	11.2384	862.216	187.71	84.5229	467144	5.2282	228.309	5.71731	10.5865	0.0602321	7.92738	9.74584
2.9457	327.3	15.0684	18.4304	203.895	97.7677	467144	11.6829	16.4623	1.06623	22.1011	0.071902	11.4181	10.7036
2.9628	329.2	21.9167	33.9293	64.705	163.281	467144	12.3538	BDL	14.1298	1.08994	0.270086	12.6621	12.4843
2.979	331	11.6076	18.0392	57.3579	93.207	467144	9.93879	128.692	4.63322	2.57854	0.0314619	12.0812	11.286
2.9952	332.8	13.9104	3.76757	162.811	68.4212	467144	12.3157	BDL	3.77202	2.65674	0.0184648	9.48716	8.96198
3.0123	334.7	13.795	37.8095	13.1885	790.204	467144	21.0865	6.17725	9.37996	2.77309	0.804555	10.6638	13.3749
3.0285	336.5	12.603	3749.28	219.343	79.195	467144	16.5412	190.142	11.1302	2.89586	BDL	10.2895	11.889
3.0456	338.4	13.7134	2.92952	98.175	60.7049	467144	9.61312	2.31464	3.15836	0.686649	0.0247142	12.2637	9.28331
3.0618	340.2	19.3849	894.102	92.7252	82.517	467144	9.87225	BDL	12.7673	1.2792	0.0360417	10.332	9.4783
3.078	342	15.838	17.0315	20.968	35.8536	467144	8.48548	23.3085	15.2945	2.78883	0.0140071	8.63019	8.87345
3.0951	343.9	128.755	89.4864	185.655	65.5759	467144	11.0559	12.4606	30.8104	2.03001	0.349011	14.9868	13.6791
3.1113	345.7	18.097	378.049	266.767	119.509	467144	7.64539	0.295971	13.1904	22.7083	0.011618	11.3904	11.0273
3.1284	347.6	15.6468	21.7584	195.474	52.7319	467144	13.8701	BDL	13.7536	1.92154	0.409425	10.9953	11.708
3.1446	349.4	12.5006	1813.41	60.7583	44.5165	467144	10.7877	8.02909	2.59734	2.73893	BDL	11.0764	9.87689
3.1608	351.2	14.0783	14.613	104.04	88.8762	467144	10.8255	BDL	21.2941	2.96295	0.0339202	10.6722	11.4008
3.1779	353.1	28.9642	9.38676	55.5411	75.9494	467144	14.3262	8.42272	7.47026	3.73505	1.53274	10.0349	8.83402
3.1941	354.9	12.1647	6.76571	13.1378	105.448	467144	25.6908	7.61756	14.5434	52.1496	0.0239827	10.2312	10.3136
3.2103	356.7	13.0491	3.13879	296.168	60.9149	467144	13.8509	BDL	10.2356	2.81903	0.0265704	12.5166	10.5822
3.2274	358.6	10.4429	195.163	33.7205	61.2719	467144	10.4779	116.851	30.49	0.658113	BDL	10.057	8.9944
3.2436	360.4	9.52152	9.28784	55.0073	134.832	467144	10.0692	BDL	8.16953	5.73863	0.162761	9.72786	10.7096
3.2607	362.3	18.2112	64.1113	123.416	61.9157	467144	13.3922	5.33263	22.5218	11.1839	0.0642963	15.837	12.5798
3.2769	364.1	13.1324	104.845	175.869	175.321	467144	14.6734	BDL	6.2261	56.0277	0.0287482	17.7196	12.4548
3.2931	365.9	30.8195	44.3604	12.0774	117.75	467144	19.3237	5.88032	3.46441	10.5953	0.117018	12.2358	11.1881
3.3102	367.8	16.8866	7.93523	31.7491	667.824	467144	9.38272	5.68722	26.7995	3.7213	0.181438	8.9974	11.0611
3.3264	369.6	19.9643	38.3092	236.845	56.398	467144	15.9133	BDL	5.29319	1.11771	0.317852	10.6213	9.54269
3.3435	371.5	38.3407	17.5427	180.614	141.934	467144	15.6781	1.65962	14.6043	10.6362	0.360808	14.8501	11.9836
3.3597	373.3	20.3285	2266.5	75.329	42.6622	467144	13.8094	18.3348	13.4553	9.3086	0.0279294	3.99271	4.68332
BDL: below detection limit
